# Supplementary material for: Unveiling the influence of persuasion strategies on cognitive engagement: an ERPs study on attentional search
Source: Front Behav Neurosci. 2024 Sep 10;18:1302770. doi: 10.3389/fnbeh.2024.1302770 (PMC11420015; doi:10.3389/fnbeh.2024.1302770)
Supplement: Supplementary file 1 [file Data_Sheet_1.zip]

Archive with 29 entries (28 files):
- Supplementary Materials/
- Supplementary Materials/Table┬á5_Confirmed.docx
- __MACOSX/Supplementary Materials/._Table┬á5_Confirmed.docx
- Supplementary Materials/Figure 6.tif
- __MACOSX/Supplementary Materials/._Figure 6.tif
- Supplementary Materials/Figure 7.tif
- __MACOSX/Supplementary Materials/._Figure 7.tif
- Supplementary Materials/Figure 5.tif
- __MACOSX/Supplementary Materials/._Figure 5.tif
- Supplementary Materials/Figure 4.tif
- __MACOSX/Supplementary Materials/._Figure 4.tif
- Supplementary Materials/Figure 1.tif
- __MACOSX/Supplementary Materials/._Figure 1.tif
- Supplementary Materials/Table┬á3_Confirmed.docx
- __MACOSX/Supplementary Materials/._Table┬á3_Confirmed.docx
- Supplementary Materials/Figure 3.tif
- __MACOSX/Supplementary Materials/._Figure 3.tif
- Supplementary Materials/Figure 2.tif
- __MACOSX/Supplementary Materials/._Figure 2.tif
- Supplementary Materials/Table 1_Confirmed.docx
- __MACOSX/Supplementary Materials/._Table 1_Confirmed.docx
- Supplementary Materials/Table 4_Confirmed.docx
- __MACOSX/Supplementary Materials/._Table 4_Confirmed.docx
- Supplementary Materials/Table 2_Confirmed.docx
- __MACOSX/Supplementary Materials/._Table 2_Confirmed.docx
- Supplementary Materials/Figure 9.tif
- __MACOSX/Supplementary Materials/._Figure 9.tif
- Supplementary Materials/Figure 8.tif
- __MACOSX/Supplementary Materials/._Figure 8.tif
